# Supplementary material for: Genetic Resistance Determinants, In Vitro Time-Kill Curve Analysis and Pharmacodynamic Functions for the Novel Topoisomerase II Inhibitor ETX0914 (AZD0914) in Neisseria gonorrhoeae
Source: Front Microbiol. 2015 Dec 10;6:1377. doi: 10.3389/fmicb.2015.01377 (PMC4674575; doi:10.3389/fmicb.2015.01377)
Supplement: Supplementary file 1 [file Table_1.XLSX]

## Sheet: parameterlist
Supplementary Table 1 Summary of all estimated pharmacodynamic parameters
Sample ID	Parameters shown in Figure	Strain	Antimicrobial	к	к SE	ψmax [h-1]	ψmax SE [h-1]	ψmin	ψmin SE	EC50 [mg/L]	EC50 SE [mg/L]	zMIC [mg/L]	zMIC SE [mg/L]	Etest [mg/L]
70	Figure 4 C	WHO P	ETX0914	1.09154	0.107306	0.830618	0.0498877	-5.82028	0.665229	1.67302	0.348339	0.281106	0.0277725	0.25
69	Figure 1 E & 2 E & 3 A & 4 A-D	WHO P	ETX0914	0.999801	0.0753102	0.530829	0.0953204	-205.916	229.867	108.387	132.351	0.279079	0.316264	0.25
68	Figure 4 C	WHO P	ETX0914	0.929096	0.0734225	0.751901	0.0998801	-227.751	433.959	150.235	336.354	0.320709	0.654152	0.25
67	Figure 4 C	WHO P	ETX0914	1.22037	0.172465	0.663082	0.134554	-302.192	710.362	88.7579	187.604	0.5883	1.12796	0.25
66	Figure 3 E & 4 A-D	WHO P	Tetracycline	1.30545	0.265823	0.827417	0.033534	-0.126891	0.0646164	0.442549	0.0899299	1.86092	0.785003	0.5
65	Figure 4 C	WHO P	ETX0914+Tetracycline	0.483368	0.0629053	0.907749	0.0385094	-3.86195	1.9609	28.9975	39.9196	1.45012	1.51426	NA
64	Figure 3 B & 4 A-D	WHO P	Ciprofloxacin	1.73712	0.331229	0.69539	0.176056	-12.1328	1.18501	0.0202158	0.0028605	0.00389823	0.00087484	0.004
63	Figure 4 C	WHO P	AZD014+Ciprofloxacin	0.716058	0.174921	0.907646	0.112772	-4.30378	1.56102	0.786529	0.688184	0.0894849	0.0391571	NA
62	Figure 3 C & 4 A-D	WHO P	Azithromycin	0.745899	0.120274	0.977728	0.0721527	-4.60183	1.1864	16.8768	9.78088	2.11547	0.635217	2
61	Figure 4 C	WHO P	ETX0914+Azithromycin	0.776965	0.152132	0.940858	0.0762372	-32.0511	74.1349	244.675	910.069	2.60858	7.59877	NA
60	Figure 3 D & 4 A-D	WHO P	Ceftriaxone	1.27693	0.308333	0.701095	0.0962804	-1.39459	0.129253	0.000773763	0.000166722	0.000451554	9.11732e-05	0.004
59	Figure 4 C	WHO P	AZD014+Ceftriaxone	0.55729	0.121701	0.943739	0.163043	-11.0312	6.81691	1.08269	1.90629	0.0131372	0.0124315	NA
58	Figure 4 C	WHO F	ETX0914	0.534785	0.149444	1.10588	0.340901	-43.4418	107.626	48.779	273.277	0.050959	0.240029	0.064
57	Figure 1 B & 2 B & 3 A & 4 A-D	WHO F	ETX0914	0.62005	0.0833085	0.871743	0.157877	-65.2252	104.206	41.9339	130.215	0.0398278	0.100873	0.064
56	Figure 4 C	WHO F	ETX0914	1.35089	0.909906	0.83011	0.528121	-6.20732	2.01057	0.227589	0.122598	0.0513264	0.0463449	0.064
55	Figure 4 C	WHO F	ETX0914	1.28394	0.531899	0.674612	0.12267	-2.01261	0.437889	0.0991553	0.039861	0.0423242	0.011391	0.064
54	Figure 3 E & 4 A-D	WHO F	Tetracycline	0.614305	0.121041	0.998856	0.066281	-2.85882	1.12576	2.47488	2.29419	0.446827	0.280254	0.25
53	Figure 4 C	WHO F	ETX0914+Tetracycline	0.590991	0.0829124	0.946175	0.0462691	-6.89765	3.86423	8.96411	12.1252	0.31096	0.286092	NA
52	Figure 3 B & 4 A-D	WHO F	Ciprofloxacin	1.60398	0.556731	0.571154	0.269063	-13.2786	2.98333	0.0264396	0.00854243	0.00371855	0.00156378	0.004
51	Figure 4 C	WHO F	ETX0914+Ciprofloxacin	1.34475	0.452497	0.73952	0.196062	-5.47446	1.32168	0.314306	0.124662	0.0709323	0.0242841	NA
50	Figure 3 C & 4 A-D	WHO F	Azithromycin	1.1262	0.213781	0.951436	0.236482	-5.89899	0.452001	0.511107	0.0982218	0.101136	0.0314524	0.125
49	Figure 4 C	WHO F	ETX0914+Azithromycin	0.680542	0.0987702	1.09212	0.0778205	-19.2591	14.4469	7.36965	11.6947	0.108647	0.110546	NA
48	Figure 3 D & 4 A-D	WHO F	Ceftriaxone	0.733203	0.387027	1.35745	0.403975	-2.16992	0.669591	0.000526037	0.000374781	0.00027744	0.000158324	0.002
47	Figure 4 C	WHO F	AZD014+Ceftriaxone	0.54088	0.260411	1.43448	0.452708	-5.84456	3.62357	0.104789	0.19984	0.00780577	0.00723654	NA
46	Figure 4 C	PM-4	ETX0914	1.00196	0.107931	0.725886	0.0403316	-1.52174	0.100298	5.11761	0.628956	2.44469	0.263614	4
45	Figure 4 C	PM-4	ETX0914	0.997445	0.165586	0.520242	0.0422249	-1.45346	0.189082	8.35781	2.1279	2.98367	0.500094	4
44	Figure 4 C	PM-4	ETX0914	1.49234	0.398073	0.499541	0.0547261	-1.16505	0.172372	6.94496	1.76031	3.93757	0.755657	4
43	Figure 1 E & 2 E & 3 A & 4 A-D	PM-4	ETX0914	1.5422	0.2251	0.442684	0.0284489	-1.16635	0.0833256	7.5229	0.881725	4.01392	0.405632	4
42	Figure 3 E & 4 A-D	PM-4	Tetracycline	0.893335	0.177008	0.705634	0.0311894	-0.267953	0.0958413	0.62779	0.183624	1.85586	0.863798	1
41	Figure 4 C	PM-4	ETX0914+Tetracycline	0.438177	0.163564	0.867249	0.103122	-1.40365	1.08182	16.2188	33.4434	5.40482	9.08666	NA
40	Figure 3 B & 4 A-D	PM-4	Ciprofloxacin	2.11669	0.381931	0.606205	0.0342404	-1.11281	0.0606166	0.00464993	0.000369992	0.00348994	0.000288957	0.016
39	Figure 4 C	PM-4	ETX0914+Ciprofloxacin	1.02531	0.235926	0.827423	0.0692831	-1.24137	0.217667	2.92751	0.831065	1.97094	0.462097	NA
38	Figure 3 C & 4 A-D	PM-4	Azithromycin	1.38174	0.241818	0.645874	0.0624446	-3.06631	0.291893	6.54426	0.977139	2.11975	0.30289	4
37	Figure 4 C	PM-4	ETX0914+Azithromycin	1.06097	0.216795	0.608902	0.0752044	-3.43906	0.62144	14.452	4.83558	2.82648	0.532921	NA
36	Figure 3 D & 4 A-D	PM-4	Ceftriaxone	0.499571	0.196595	1.32906	0.548705	-2.51791	0.501292	0.000226983	0.000130695	6.31724e-05	4.78399e-05	0.008
35	Figure 4 C	PM-4	AZD014+Ceftriaxone	2.40533	0.308978	0.821416	0.0444142	-0.782124	0.030526	0.148652	0.0092945	0.151712	0.00949721	NA
34	Figure 4 C	OM-5	ETX0914	1.33453	0.326907	0.279106	0.0451186	-1.1401	0.150467	1.72635	0.465092	0.601395	0.129277	1
33	Figure 4 C	OM-5	ETX0914	1.18635	0.228938	0.367777	0.0392673	-1.31713	0.13308	1.81632	0.333441	0.619694	0.0997956	1
32	Figure 1 D & 2 D & 3 A & 4 A-D	OM-5	ETX0914	1.13165	0.27305	0.353686	0.0410669	-1.11698	0.170458	2.27818	0.610333	0.824636	0.15801	1
31	Figure 3 E & 4 A-D	OM-5	Tetracycline	3.0478	0.653551	0.561145	0.0104664	-0.122701	0.0348774	1.10085	0.0723863	1.81281	0.261418	2
30	Figure 4 C	OM-5	ETX0914+Tetracycline	0.773163	0.360661	0.476674	0.0772894	-1.04677	0.510434	1.82249	1.70671	0.658877	0.352477	NA
29	Figure 3 B & 4 A-D	OM-5	Ciprofloxacin	2.41378	0.208378	0.496062	0.0132213	-0.908846	0.0312746	0.00961853	0.000404803	0.00748462	0.000312878	0.032
28	Figure 4 C	OM-5	ETX0914+Ciprofloxacin	2.44806	0.309927	0.396169	0.0159577	-0.787557	0.0313826	0.810527	0.0444157	0.612173	0.0346193	NA
27	Figure 4 C	OM-5	ETX0914+Ciprofloxacin	1.59853	0.45352	0.280573	0.0862657	-1.18349	0.078883	0.166484	0.0337516	0.0676573	0.0235591	NA
26	Figure 3 C & 4 A-D	OM-5	Azithromycin	1.25777	0.137062	0.451983	0.0530596	-3.9214	0.232656	0.334855	0.0389826	0.0600954	0.00810783	0.5
25	Figure 4 C	OM-5	ETX0914+Azithromycin	1.63937	0.124743	0.449603	0.0220408	-2.32504	0.0829904	1.54791	0.0913871	0.56814	0.0348366	NA
24	Figure 3 D & 4 A-D	OM-5	Ceftriaxone	1.86105	0.578611	0.497448	0.0725795	-0.924995	0.0675885	0.000883816	0.000148751	0.000633301	0.00014398	0.032
23	Figure 4 C	OM-5	ETX0914+Ceftriaxone	0.971446	0.273492	0.32794	0.06182	-1.16584	0.191562	0.582915	0.215699	0.157968	0.0441443	NA
22	Figure 4 C	H041	ETX0914	0.690282	0.0709541	0.805479	0.0950866	-58.0072	63.4437	78.2701	143.145	0.159504	0.257293	0.125
21	Figure 1 A & 2 A & 3 A & 4 A-D	H041	ETX0914	0.786065	0.0542838	1.11342	0.033435	-12.0832	2.68969	3.6197	1.61569	0.17431	0.0441565	0.125
20	Figure 4 C	H041	ETX0914	0.745706	0.137359	0.868495	0.123428	-51.3705	132.936	38.954	164.448	0.163814	0.555722	0.125
19	Figure 3 E & 4 A-D	H041	Tetracycline	0.685068	0.333964	0.881288	0.0672567	-0.338357	0.516572	12.4591	16.6471	50.3907	99.7038	4
18	Figure 4 C	H041	ETX0914+Tetracycline	0.602139	0.0736625	1.03711	0.043339	-8.76367	6.8726	343.123	563.603	9.9122	13.0492	NA
17	Figure 3 B & 4 A-D	H041	Ciprofloxacin	0.794369	0.104046	0.766162	0.0985398	-56.9998	72.1374	8536.35	15705	37.6053	61.1064	32
16	Figure 4 C	H041	ETX0914+Ciprofloxacin	0.935238	0.100649	0.765525	0.0264732	-10.2662	5.11275	408.852	321.494	25.4708	12.8692	NA
15	Figure 3 C & 4 A-D	H041	Azithromycin	0.777753	0.263325	0.758482	0.121944	-6.44016	4.93644	17.1006	28.2346	1.09297	0.886903	1
14	Figure 4 C	H041	ETX0914+Azithromycin	0.859589	0.400767	0.61611	0.10507	-9.83387	19.2437	25.6136	88.1275	1.02068	2.03533	NA
13	Figure 3 D & 4 A-D	H041	Ceftriaxone	1.15654	0.173298	0.76406	0.0827484	-2.58389	0.165331	1.79389	0.251141	0.625559	0.0990799	4
12	Figure 4 C	H041	ETX0914+Ceftriaxone	1.14419	0.179318	0.892545	0.102549	-4.984	0.569905	3.23715	0.731752	0.720022	0.113776	NA
11	Figure 4 C	WHO O	ETX0914	0.989784	0.0524358	0.519522	0.0713585	-311.677	560.389	68.2111	135.017	0.106434	0.189646	0.125
10	Figure 1 C & 2 C & 3 A & 4 A-D	WHO O	ETX0914	0.970358	0.0562527	0.748292	0.0821133	-268.786	325.672	69.7579	94.6062	0.162256	0.202552	0.125
9	Figure 4 C	WHO O	ETX0914	0.837526	0.166995	0.65775	0.181142	-77.1689	121.905	52.0608	107.46	0.17607	0.360125	0.125
8	Figure 3 E & 4 A-D	WHO O	Tetracycline	0.560507	0.153789	0.820187	0.0661634	-0.43851	0.24056	1.42949	1.02713	4.36854	4.26306	1
7	Figure 4 C	WHO O	ETX0914+Tetracycline	0.768525	0.113985	0.761468	0.037405	-3.37538	1.04171	7.2114	4.59519	1.0389	0.393192	NA
6	Figure 3 B & 4 A-D	WHO O	Ciprofloxacin	1.43615	0.322258	0.813144	0.298638	-10.456	0.931929	0.0166263	0.00298001	0.00280837	0.000944801	0.008
5	Figure 4 C	WHO O	ETX0914+Ciprofloxacin	0.926678	0.083849	0.51086	0.160972	-355.953	533.882	46.5377	80.4639	0.0397888	0.0658063	NA
4	Figure 3 C & 4 A-D	WHO O	Azithromycin	1.26934	0.169305	0.893798	0.174666	-6.25365	0.286219	0.213572	0.0257429	0.0461242	0.00995315	0.125
3	Figure 4 C	WHO O	ETX0914+Azithromycin	0.985137	0.233679	0.70829	0.241572	-6.10994	0.875571	0.376013	0.129143	0.0421947	0.016959	NA
2	Figure 3 D & 4 A-D	WHO O	Ceftriaxone	0.35441	0.212968	1.33502	0.743416	-5.40889	3.94681	0.0929585	0.282457	0.00179406	0.0024189	0.032
1	Figure 4 C	WHO O	ETX0914+Ceftriaxone	1.14522	0.271383	0.804965	0.128573	-1.90954	0.180997	0.0267363	0.00550114	0.0125754	0.0027181	NA
